# Supplementary material for: Deciphering the Neighborhood Atlas Area Deprivation Index: the consequences of not standardizing
Source: Health Aff Sch. 2023 Nov 3;1(5):qxad063. doi: 10.1093/haschl/qxad063 (PMC10986280; doi:10.1093/haschl/qxad063)
Supplement: qxad063_Supplementary_Data [file qxad063_Supplementary_Data.zip]

Archive with 2 entries (2 files):
- Supplemental Material.docx
- coi_disclosure_SP.docx
